# Supplementary material for: Association of gut microbiota and SCFAs with finishing weight of Diannan small ear pigs
Source: Front Microbiol. 2023 Jan 27;14:1117965. doi: 10.3389/fmicb.2023.1117965 (PMC9911695; doi:10.3389/fmicb.2023.1117965)
Supplement: SUPPLEMENTARY MATERIAL FIGURE S1 — Finishing weight phenotypic values of all pigs (A) and low and high individuals (B). “**” represents FDR adjusted p < 0.01. “L” and “H” in the boxplot and PCoA plot represent low and high finishing weight, respectively. [file Data_Sheet_1.zip › Supplementary Table S1.xlsx]

## Sheet: Sheet1
Table S1 Estimation of richness and diversity indices in gut microbiota among low and high finishing weight groups.
Groups	Diversity indices		Richness indices
	PD	Shannon	Chao
Low finishing weight	91.2±3.35**	7.7±0.27	1206.2±64.12*
High finishing weight	78.5±4.67	7.3±0.31	1048.7±108.68
Statistical analysis was conducted using Wilocx.test. "**" and "*" represent P-value < 0.01 and 0.05, respectively.
