# Supplementary material for: Association of gut microbiota and SCFAs with finishing weight of Diannan small ear pigs
Source: Front Microbiol. 2023 Jan 27;14:1117965. doi: 10.3389/fmicb.2023.1117965 (PMC9911695; doi:10.3389/fmicb.2023.1117965)
Supplement: SUPPLEMENTARY MATERIAL FIGURE S1 — Finishing weight phenotypic values of all pigs (A) and low and high individuals (B). “**” represents FDR adjusted p < 0.01. “L” and “H” in the boxplot and PCoA plot represent low and high finishing weight, respectively. [file Data_Sheet_1.zip › Supplementary Table S2.xlsx]

## Sheet: Phylum level
The relative abundances of OTUs in phylum level
Phylum	A1	A2	A3	A4	A5	A6	B1	B2	B3	B4	B5	B6
Firmicutes	0.790279	0.751417	0.808402	0.759161	0.744983	0.744911	0.803597	0.825018	0.760509	0.814943	0.755592	0.76593
Bacteroidota	0.130989	0.147968	0.124397	0.163223	0.167996	0.162884	0.0804569	0.109827	0.193063	0.145988	0.166345	0.134368
Proteobacteria	0.0185926	0.0446819	0.0302166	0.0178279	0.046493	0.0191294	0.0560926	0.0316998	0.00600973	0.00530178	0.0487216	0.0438687
Actinobacteriota	0.0307761	0.035956	0.0186541	0.036142	0.022601	0.0483269	0.0466603	0.0234734	0.0191397	0.0144063	0.0145048	0.0428495
Desulfobacterota	0.0149914	0.0109762	0.0113929	0.00829808	0.00730488	0.0105623	0.00706642	0.0036019	0.00391939	0.00697436	0.00561476	0.00528788
Fibrobacterota	0.00671045	0.00273596	0.00265166	0.0115395	0.00382403	0.00836567	0.00142582	0.00239618	0.0136525	0.00580671	0.00338093	0.00189064
Cyanobacteria	0.00274446	0.00233123	0.00103291	0.00144244	0.00209178	0.00117156	0.00100277	0.00213672	0.00081654	0.0024142	0.00301869	0.00372219
Patescibacteria	0.00131671	0.000598996	0.000971248	0.000599666	0.00300693	0.0032584	0.00114379	0.00067154	0.00132279	0.00214596	0.000452803	0.000206789
Verrucomicrobiota	0.000634558	0.0016351	0.00131041	0.000664495	0.000555628	0.000384418	0.000924432	0.000747852	0.000702224	0.00130966	0.00117729	0.00109303
Others	0.00296656	0.00169985	0.000971248	0.00110209	0.00114394	0.00100681	0.00162951	0.000427344	0.000865532	0.000710059	0.00119238	0.000782842

## Sheet: Genus level
The relative abundances of OTUs in phylum level
Genus	A1	A2	A3	A4	A5	A6	B1	B2	B3	B4	B5	B6
Streptococcus	0.0543816	0.0564514	0.0263162	0.105087	0.0587168	0.0802336	0.128042	0.0818669	0.166819	0.116639	0.125864	0.241263
Lachnospiraceae	0.0954375	0.0887324	0.0959994	0.138847	0.118888	0.134894	0.0800495	0.0872239	0.0764281	0.141176	0.0961904	0.0651975
Ocsillospiraceae_UCG-002	0.0788597	0.0388862	0.0836044	0.021669	0.0875605	0.0683715	0.0400639	0.0796386	0.0184865	0.0799369	0.0349111	0.0271779
Lachnospiraceae_XPB1014_group	0.0415001	0.0426906	0.0399599	0.0458339	0.0349065	0.0313026	0.0708522	0.092581	0.0552797	0.0314793	0.0656564	0.045331
Christensenellaceae_R_7_group	0.0553017	0.0387243	0.0906036	0.0313123	0.0601549	0.0579556	0.0386224	0.0517849	0.0200379	0.0508876	0.0250098	0.0293935
UCG_005	0.0425471	0.0629917	0.0353503	0.0458988	0.0281246	0.0257377	0.0547608	0.0284794	0.0464121	0.0376016	0.0364959	0.0213878
unclassified_[Eubacterium]_coprostanoligenes_group	0.0530491	0.0406022	0.0688507	0.0296916	0.0340567	0.0430548	0.0437303	0.0276553	0.0202665	0.0411519	0.0286171	0.0285959
Lactobacillus	0.0259058	0.0182775	0.021537	0.0350075	0.0181233	0.0242916	0.0245366	0.0827826	0.0445178	0.0530651	0.0297793	0.0303241
NK4A214_group	0.0476394	0.0307431	0.0508749	0.021199	0.0307557	0.0269642	0.0282187	0.0428718	0.0207564	0.0442604	0.0255079	0.0278426
Escherichia_Shigella	0.0158481	0.0396471	0.0278424	0.015332	0.0419009	0.0169327	0.0512354	0.0309519	0.00494823	0.00448126	0.0471519	0.0419929
Phascolarctobacterium	0.0193223	0.038611	0.0154475	0.0426573	0.0190875	0.011441	0.0327782	0.0195357	0.0381324	0.0141538	0.036511	0.0219639
unclassified_Christensenellaceae	0.0307126	0.00851546	0.0758961	0.00863843	0.0420153	0.0470821	0.00151983	0.0241144	0.000783878	0.0326469	0.00445256	0.0182417
Prevotellaceae_UCG_001	0.0121201	0.0113809	0.0114546	0.0177793	0.0493202	0.0552464	0.00319634	0.0295783	0.0309795	0.0319211	0.0181876	0.00871466
Rikenellaceae_RC9_gut_group	0.0240815	0.0175328	0.0244045	0.0168393	0.0264904	0.0251885	0.0135061	0.016407	0.028089	0.0155266	0.0312132	0.0080943
unclassified_Muribaculaceae	0.01423	0.0218067	0.0185925	0.0267095	0.0153942	0.0177565	0.0132397	0.00959998	0.0204788	0.0154004	0.0230929	0.0329237
Ruminococcus	0.0151659	0.0163995	0.00881831	0.0177469	0.0563472	0.0373252	0.00524889	0.0242976	0.00618937	0.0168363	0.0150934	0.00906916
Oscillibacter	0.0201155	0.0366035	0.0147383	0.0271146	0.00933129	0.0074687	0.0232048	0.00503655	0.0184538	0.00108876	0.0185951	0.0281232
unclassified_Ruminococcaceae	0.0214957	0.0191193	0.0186541	0.0123985	0.011374	0.0126492	0.0229541	0.0143618	0.013179	0.0127968	0.0190328	0.00731145
Bifidobacterium	0.0167682	0.0148778	0.00767748	0.0121716	0.0114557	0.0324559	0.0227348	0.0150486	0.00560146	0.00220907	0.00146406	0.0327169
Family_XIII_AD3011_group	0.0208294	0.0133074	0.0213058	0.0112154	0.0140214	0.0167863	0.0238159	0.00935578	0.0120848	0.0105247	0.0113201	0.00867035
unclassified_Oscillospiraceae	0.0194651	0.0155901	0.0110691	0.0160937	0.00920055	0.00776159	0.0151043	0.0126219	0.0239899	0.00456016	0.0213874	0.015391
unclassified_p_251_o5	0.0103116	0.0128703	0.00920373	0.026126	0.0157374	0.0175551	0.006236	0.00886739	0.0166411	0.0171203	0.0107163	0.0108564
Prevotellaceae_NK3B31_group	0.0131829	0.0114781	0.00829415	0.00940017	0.0106877	0.00984843	0.00322768	0.00836373	0.0166901	0.0125759	0.0162254	0.0155091
Lachnospiraceae_NK4A136_group	0.015388	0.0147968	0.0102366	0.0142137	0.00733756	0.0152669	0.00690973	0.00703591	0.00589542	0.0103511	0.007109	0.0171487
others	0.236341	0.289364	0.203268	0.251017	0.189012	0.17643	0.246212	0.189939	0.288859	0.201609	0.250415	0.206759
