# Supplementary material for: Association of gut microbiota and SCFAs with finishing weight of Diannan small ear pigs
Source: Front Microbiol. 2023 Jan 27;14:1117965. doi: 10.3389/fmicb.2023.1117965 (PMC9911695; doi:10.3389/fmicb.2023.1117965)
Supplement: SUPPLEMENTARY MATERIAL FIGURE S1 — Finishing weight phenotypic values of all pigs (A) and low and high individuals (B). “**” represents FDR adjusted p < 0.01. “L” and “H” in the boxplot and PCoA plot represent low and high finishing weight, respectively. [file Data_Sheet_1.zip › Supplementary Table S3.xlsx]

## Sheet: Sheet1
Table S3. Differential microbial species between high and low finishing weight pigs
ID	High (Mean )	Low (Mean)	FDR adjusted P-value
Streptococcus equinus	0.910118	0.286448	0.0021645
Lactobacillus plantarum	0.0122751	0.0048899	0.004329
Corynebacterium humireducens	0.000234954	0.00154242	0.0449512
Lactobacillus reuteri	0.380185	0.0924911	0.0151515
Clostridium sp. CAG:349	0.00703207	0.0387739	0.00865801
Lactobacillus equigenerosi	0.00331242	0.00104525	0.004329
Prevotella sp. RS2	0.000210914	0.000104806	0.0151515
Ruminococcus sp. AF31-14BH	0.00039676	0.000294583	3.65257e-06
Streptococcus lutetiensis	0.00231201	0.000729326	0.004329
Paraprevotella xylaniphila	0.00125641	0.000705691	0.025974
Desulfovibrio piger	0.077135	0.155373	0.004329
Streptococcus salivarius	0.0181705	0.00613364	0.0021645
Bacteroides sp. OF04-15BH	0.00118782	0.000691775	0.025974
Desulfovibrio sp. An276	2.56864e-05	5.57833e-05	0.00865801
Clostridium paraputrificum	0.00741215	0.0182625	0.0151515
Clostridium perfringens	0.0154657	0.0281015	0.0411255
Corynebacterium halotolerans	0.000220082	0.00325737	0.0129066
Lactobacillus pontis	0.000210914	0.000136449	0.0021645
Corynebacterium freneyi	0.000116874	0.0032247	0.025974
